# Supplementary material for: The impact of poor dental status and removable dental prosthesis quality on body composition, masticatory performance and oral health-related quality of life: a cross-sectional study in older adults
Source: BMC Oral Health. 2022 Apr 27;22:147. doi: 10.1186/s12903-022-02103-7 (PMC9044772; doi:10.1186/s12903-022-02103-7)
Supplement: Supplementary file 1 — Additional file 1. Raw data of the present study [file 12903_2022_2103_MOESM1_ESM.xlsx]

## Sheet: Sheet1
Sex	Age (years)	Age group	Underlying disease	NT_POP	Prosth_Type&Quality	Body composition				Peanut particle size (mm)	Total OIDP score
						Muscle mass (kg)	MetabolicRate (kcal)	Bone mass (kg)	Visceral Fat (%)
Male	44	<65	Have dz	>=20,>=4	FPD	72.4	2231	3.9	17	1.7511	15
Male	52	<65	No have dz	>=20,>=4	FPD	51.2	1472	2.8	11	1.3772	0
Female	54	<65	Have dz	>=20,>=4	FPD	40.8	1334	2.6	10	1.0834	0
Male	60	<65	No have dz	>=20,>=4	FPD	46.6	1324	2.6	11	1.8775	0
Female	72	≥65	No have dz	<20 NT	RPD Unaccept	37.7	1191	2.3	10	2.3288	21
Male	72	≥65	Have dz	<20 NT	RPD Unaccept	50.9	1470	2.8	19	3.9321	3
Female	65	≥65	Have dz	>=20, <4POP	RPD Accept	37.4	1203	2.3	10	1.5152	0
Male	75	≥65	Have dz	<20 NT	RPD Unaccept	47.6	1354	2.6	17	1.8339	6
Female	54	<65	No have dz	>=20,>=4	RPD Accept	33.4	1033	1.9	6	1.6168	15
Female	72	≥65	Have dz	>=20,>=4	RPD Unaccept	35.3	1081	2.1	8	3.7299	0
Female	65	≥65	Have dz	>=20,>=4	RPD Unaccept	35.3	1090	2.1	8	2.0712	21
Male	71	≥65	Have dz	>=20,>=4	RPD Unaccept	51.4	1472	2.8	17	1.8016	10
Female	71	≥65	Have dz	>=20, <4POP	RPD Accept	31.6	962	1.8	7	2.3256	0
Female	80	≥65	Have dz	>=20,>=4	RPD Unaccept	37.5	1229	2.3	13	3.3152	10
Male	63	<65	Have dz	>=20,>=4	RPD Accept	54.3	1569	3	14	1.5846	0
Female	57	<65	Have dz	>=20, <4POP	RPD Accept	34	1057	2	7	2.4597	15
Female	68	≥65	Have dz	>=20,>=4	RPD Unaccept	33.7	1055	2	9	1.7508	15
Female	72	≥65	Have dz	>=20, <4POP	RPD Accept	31.4	961	1.8	7	2.0051	5
Male	67	≥65	Have dz	>=20,>=4	RPD Accept	51	1452	2.8	13	1.6382	0
Female	57	<65	Have dz	<20 NT	RPD Accept	31.1	940	1.7	5	2.189	1
Male	59	<65	No have dz	>=20, <4POP	RPD Accept	57.4	1689	3.1	18	2.917	0
Female	67	≥65	Have dz	>=20,>=4	RPD Unaccept	37.1	1155	2.3	8	2.5912	30
Female	74	≥65	Have dz	<20 NT	RPD Unaccept	35.5	1062	2.1	6	2.8015	100
Female	64	<65	Have dz	<20 NT	RPD Unaccept	34.6	1071	2	8	1.8872	15
Female	62	<65	Have dz	>=20, <4POP	RPD Accept	35.7	1114	2.2	8	2.4192	15
Female	73	≥65	No have dz	<20 NT	RPD Unaccept	32.1	982	1.8	8	2.1943	15
Male	77	≥65	Have dz	<20 NT	RPD Unaccept	50.9	1453	2.8	17	2.4741	6
Female	79	≥65	No have dz	<20 NT	RPD Unaccept	33.1	988	1.9	6	2.7022	9
Female	51	<65	Have dz	>=20,>=4	RPD Accept	37.1	1154	2.3	6	0.8777	0
Female	78	≥65	Have dz	<20 NT	RPD Unaccept	34.1	1040	2	8	1.5089	0
Female	69	≥65	No have dz	<20 NT	RPD Accept	32.2	973	1.8	7	2.0031	0
Male	56	<65	Have dz	<20 NT	CD Accept	49.1	1422	2.7	16	1.7169	0
Male	72	≥65	Have dz	<20 NT	CD Accept	48.1	1361	2.6	14	1.9589	0
Female	73	≥65	Have dz	<20 NT	CD Accept	33.9	1019	2	6	2.83	0
Male	63	<65	Have dz	<20 NT	CD Accept	44.1	1247	2.4	12	2.6105	0
Male	75	≥65	Have dz	<20 NT	CD Accept	54.7	1565	3	15	1.896	0
Male	74	≥65	Have dz	<20 NT	CD Accept	48.7	1378	2.7	13	2.2438	0
Female	67	≥65	Have dz	<20 NT	CD Accept	34.5	1059	2	7	3.6868	0
Male	78	≥65	Have dz	<20 NT	CD Accept	37.6	1039	2.1	7	3.46	30
Female	74	≥65	Have dz	<20 NT	CD Unaccept	31.8	1013	1.8	11	3.6	10
Male	78	≥65	Have dz	<20 NT	CD Accept	39.1	1080	2.2	5	4.11	35
Male	79	≥65	No have dz	<20 NT	CD Unaccept	42.6	1204	2.4	16	2.3693	66
Male	67	≥65	Have dz	<20 NT	CD Accept	48.9	1391	2.7	14	2.4591	30
Male	65	≥65	Have dz	<20 NT	CD Unaccept	43.9	1245	2.4	13	2.4455	80
Female	71	≥65	Have dz	<20 NT	CD Unaccept	35.7	1089	2.2	8	4.4399	1
Female	62	<65	Have dz	<20 NT	CD Unaccept	38	1153	2.4	5	2.5566	18
Male	70	≥65	No have dz	<20 NT	CD Accept	42.6	1200	2.4	13	1.698	10
Male	76	≥65	No have dz	<20 NT	CD Unaccept	42.6	1200	2.4	13	2.648	4
Female	77	≥65	Have dz	<20 NT	CD Accept	32.8	1009	1.9	8	2.3646	10
Male	63	<65	Have dz	<20 NT	CD Unaccept	47.9	1369	2.6	14	5.0412	80
Female	77	≥65	Have dz	<20 NT	CD Unaccept	32.8	1009	1.9	16	5.6	16
Male	75	≥65	No have dz	<20 NT	CD Unaccept	47.4	1346	2.6	16	5.6	50
Female	63	<65	Have dz	<20 NT	CD Accept	32.2	977	1.8	5	2.284	15
Male	71	≥65	Have dz	<20 NT	CD Unaccept	37.2	1036	2.1	9	4.3519	35
Male	80	≥65	Have dz	<20 NT	CD Unaccept	45.4	1283	2.5	17	1.7283	36
Female	75	≥65	Have dz	<20 NT	CD Unaccept	28.6	838	1.5	3	3.3964	4
Female	59	<65	Have dz	<20 NT	CD Unaccept	28.6	1143	2.2	8	2.7937	25
Male	47	<65	Have dz	<20 NT	CD Unaccept	36.9	1045	2.1	1	3.409	25
Male	66	≥65	Have dz	<20 NT	CD Unaccept	48.9	1391	2.7	14	3.288	20
Female	66	≥65	Have dz	<20 NT	CD Unaccept	32.2	977	1.8	8	2.985	14
Male	60	<65	Have dz	>=20,>=4	RPD Unaccept	48.2	1394	2.7	17	1.6986	0
Male	37	<65	No have dz	>=20,>=4	FPD	45	1302	2.5	6	1.3361	0
Female	55	<65	Have dz	>=20,>=4	FPD	34.1	1066	2	7	1.0281	10
Male	55	<65	No have dz	>=20,>=4	FPD	52.6	1517	2.9	12	1.8433	0
Female	52	<65	Have dz	>=20,>=4	FPD	38.3	1256	2.4	10	1.4519	0
Female	62	<65	No have dz	>=20,>=4	FPD	33.8	1024	2	6	1.5028	0
Male	57	<65	Have dz	>=20,>=4	RPD Accept	45.9	1307	2.5	11	1.4674	0
Female	60	<65	Have dz	>=20,>=4	FPD	39.1	1209	2.5	7	2.1426	0
Female	48	<65	Have dz	>=20,>=4	FPD	31.3	958	1.7	4	2.2549	0
Female	72	≥65	Have dz	>=20,>=4	RPD Unaccept	27.8	833	1.4	5	1.2445	0
Male	53	<65	No have dz	>=20,>=4	RPD Accept	57.2	1661	3.1	12	1.2786	0
Female	63	<65	Have dz	>=20,>=4	RPD Accept	42.7	1394	2.8	11	1.3901	0
Male	50	<65	No have dz	>=20,>=4	RPD Accept	53.9	1567	2.9	13	1.4379	0
Male	52	<65	Have dz	<20 NT	RPD Unaccept	50.6	1473	2.8	15	2.0292	0
Male	73	≥65	Have dz	<20 NT	CD Unaccep	55.9	1626	3.1	19	2.9887	0
Female	63	<65	Have dz	<20 NT	CD Accepta	43.8	1468	2.9	12	1.7458	0
Male	85	≥65	Have dz	<20 NT	CD Accepta	44.7	1256	2.5	16	5.6	38
Female	60	<65	Have dz	<20 NT	RPD Accept	39.3	1262	2.5	10	1.9554	0
Female	73	≥65	Have dz	>=20,>=4	RPD Accept	32.2	953	1.8	5	1.7419	0
Female	83	≥65	Have dz	>=20,>=4	RPD Accept	35.6	1095	2.1	9	2.1431	0
Female	65	≥65	Have dz	>=20, <4POP	RPD Accept	29.9	931	1.6	8	1.8147	0
Male	69	≥65	Have dz	>=20,>=4	FPD	52.7	1531	2.9	19	1.483	0
Female	44	<65	No have dz	>=20,>=4	FPD	34.3	1044	2	3	1.5328	10
Female	74	≥65	No have dz	<20 NT	CD Accept	30.3	931	1.6	8	1.9567	0
Female	68	≥65	Have dz	<20 NT	RPD Accept	31.9	963	1.8	5	1.6543	0
Female	60	<65	Have dz	>=20,>=4	FPD	31	957	1.7	6	1.4519	0
Female	45	<65	No have dz	>=20,>=4	FPD	35.8	1104	2.2	4	1.4728	0
Female	53	<65	Have dz	>=20,>=4	RPD Accept	35.8	1146	2.2	9	1.3662	0
Female	67	≥65	Have dz	<20 NT	RPD Unaccept	32.8	1020	1.9	8	1.3863	0
Female	70	≥65	Have dz	>=20,>=4	RPD Accept	32	942	1.8	4	2.3617	0
Female	68	≥65	No have dz	<20 NT	CD Accept	29.1	823	1.5	1	2.2497	0
Female	63	<65	No have dz	>=20,>=4	FPD	37.6	1139	2.3	6	1.2225	0
Male	72	≥65	Have dz	<20 NT	RPD Unaccept	49.9	1417	2.7	14	2.4969	4
Male	68	≥65	Have dz	>=20,>=4	RPD Accept	51.8	1494	2.8	17	1.8612	0
Female	71	≥65	No have dz	<20 NT	RPD Accept	30.4	929	1.7	7	1.9027	0
Male	47	<65	Have dz	<20 NT	CD Unaccept	60.9	1818	3.3	16	3.5974	10
Male	70	≥65	Have dz	<20 NT	RPD Accept	53.1	1534	2.9	18	2.0789	0
Female	54	<65	Have dz	>=20,>=4	FPD	36.7	1113	2.3	4	1.8239	0
Female	68	≥65	Have dz	>=20,>=4	RPD Accept	34.9	1054	2.1	6	4.0417	6
Female	69	≥65	Have dz	<20 NT	RPD Accept	33.7	1037	2	7	2.7415	5
Male	51	<65	Have dz	>=20, <4POP	RPD Accept	49.8	1442	2.7	14	1.4499	0
Female	68	≥65	Have dz	<20 NT	RPD Accept	36.1	1135	2.2	9	1.6543	0
Female	49	<65	No have dz	>=20,>=4	FPD	38.7	1248	2.4	9	1.2866	10
Female	68	≥65	Have dz	<20 NT	RPD Accept	27.9	822	1.4	3	1.9311	5
Female	61	<65	No have dz	>=20,>=4	FPD	37.6	1139	2.4	5	1.9469	0
Male	52	<65	No have dz	<20 NT	RPD Accept	42.3	1207	2.3	11	2.2763	5
Female	77	≥65	Have dz	<20 NT	RPD Unaccept	32.5	978	1.8	7	2.7416	52
Female	69	≥65	Have dz	>=20,>=4	RPD Accept	36.5	1117	2.2	7	1.8884	0
Female	58	<65	Have dz	<20 NT	RPD Accept	34.5	1095	2	9	2.6264	6
Female	57	<65	No have dz	>=20,>=4	RPD Accept	34.6	1062	2	6	2.173	5
